# Supplementary material for: SILAC-based quantitative proteomics to investigate the eicosanoid associated inflammatory response in activated macrophages
Source: J Inflamm (Lond). 2022 Sep 1;19:12. doi: 10.1186/s12950-022-00309-8 (PMC9438320; doi:10.1186/s12950-022-00309-8)
Supplement: Supplementary file 1 — Additional file 1: Supporting Figure 1. SILAC protein data and associated gene ontology. The log 2-fold changes in protein abundance between PBS control and [Kdo2-lipid A + ATP] treated RAW264.7 cells are provided (A) and the average fold change is detailed along with any linked ontological classification (B). [file 12950_2022_309_MOESM1_ESM.zip]

Archive with 2 entries (2 files):
- Figure S1A.png
- Figure S1B.png
